# Supplementary material for: “Celts” up and down the Alps. Insights on mobility patterns in the pre‐Roman/Celtic population from Verona (NE Italy, 3rd–1st c. BCE): A multi‐isotopic approach
Source: Am J Biol Anthropol. 2022 Apr 26;178(3):513–29. doi: 10.1002/ajpa.24523 (PMC9544713; doi:10.1002/ajpa.24523)
Supplement: Supplementary file 3 — Table S1 Complete dataset used in the study. y: years; M: male; F: female; NA: sex undetermined. Tooth samples are indicated by jaw (upper—U, lower—L), side (left—L, right—R), tooth type (incisor—I, Molar—M, Premolar—P) and tooth order (first—1,second—2, third—3). The identification of premolars follows the criterion: P3: first premolar; P4: second premolar. *: US2807 was sampled twice for bone and dentine collagen [file AJPA-178-513-s001.xlsx]

## Sheet: TableS1
Individual	14C dating Lab Code	14C dating (BP)	14C dating BCE (2σ)	Age	Age class	Sex	Bone sample	Tooth sample	δ13Cbo ‰ (V-PDB)	δ13Cde ‰ (V-PDB)	Δ13Cbo-de	δ18Obo‰ (V-SMOW)	δ18Odw‰ (V-SMOW)	Supine	Funerary structure	Gravegood present
US874				35-50y	MA	M	rib	LRM2	-13.46	-13	0.46	14.4	-11.544	yes	no	yes
US905				19-34y	YA	M	rib	LLP4	-13.01	-16.9	-3.89	14.2	-11.852	yes	no	yes
US906	2883.1.1	2149 ± 32	cal BCE 234-89	19-34y	YA	M	rib	ULM3	-12.2	-10.9	1.3	14.6	-11.236	yes	no	yes
US925				35-50y	MA	F	rib	ULM2	-13.37	-11.9	1.47	14.4	-11.544	yes	no	yes
US932				35-50y	MA	F	rib	URM2	-14.19	-12.1	2.09	15.3	-10.158	yes	no	yes
US2506				19-34y	YA	F	rib	URM2	-11.63	-11.3	0.33	14.7	-11.082	yes	no	no
US2528	2880.1.1	2080 ± 32	cal BCE 193-37	19-34y	YA	F	rib	URP4	-12.71	-19.6	-6.89	15.1	-10.466	yes	yes	yes
US2551	2885.1.1	2096 ± 32	cal BCE 199-43	5-6y	NaIV	NA	rib		-20.2			15.3	-10.158	yes	no	no
US2559				19-34y	YA	F	rib	ULP4	-12.91	-12.3	0.61	14.9	-10.774	yes	no	yes
US2603				35-50y	MA	M	rib	URM3	-13.18	-13.1	0.08	13.6	-12.776	yes	no	yes
US2631				35-50y	MA	M	rib	ULM3	-14.38	-12.6	1.78	14.8	-10.928	yes	no	yes
US2685				35-50y	MA	F	rib	LRP4	-14.19	-17.6	-3.41	16	-9.08	yes	yes	yes
US2705				3-4y	NaIII	NA	rib		-18			15.6	-9.696	yes	no	yes
US2713				35-50y	MA	M	rib	ULM2	-16.2	-15.3	0.9	15.7	-9.542	yes	no	yes
US2731				35-50y	MA	F	rib	LRP4	-13.49	-13.2	0.29	15.6	-9.696	yes	yes	yes
US2807*	2884.1.1	2169 ± 32	cal BCE 265-152	35-50y	MA	M	fibula	URM2	-20.4	-20.1	0.3			yes	no	yes
US2807*				35-50y	MA	M	rib	LLP4	-20.2	-19.9	0.3	13.4	-13.084	yes	no	yes
US2859				19-34y	YA	M	rib		-17.43			14.8	-10.928	yes	no	no
US2874				38-40w	NaI	NA	rib		-14.5			14.3	-11.698	yes	no	no
US2889				35-50y	MA	M	rib	URM1	-14.48	-13.2	1.28	15.1	-10.466	yes	no	yes
US2890				19-34y	YA	M	rib	LRP4	-17.43	-20.3	-2.87	13.5	-12.93	yes	no	yes
US2894				35-50y	MA	M	rib	LLM2	-19.87	-12.2	7.67	14.8	-10.928	yes	yes	yes
US2908				19-34y	YA	M	rib		-17.06			15.3	-10.158	no	no	yes
US2927				6-7y	NaIV	NA	rib		-11.6			14.9	-10.774	yes	no	yes
US2929				35-50y	MA	F	rib		-13.33			14.8	-10.928	yes	no	no
US2933				35-50y	MA	M	rib		-18.41			14.9	-10.774	no	no	yes
US2972				19-34y	YA	F	rib	LLI2	-16.65	-15.9	0.75	14.5	-11.39	no	no	yes
US2976				19-34y	YA	M	rib		-14.08			14.4	-11.544	yes	no	yes
US3120				19-34y	YA	M	rib	ULM3	-15.93	-15.6	0.33	15.3	-10.158	yes	yes	yes
US3159				19-34y	YA	M	rib		-17.58			15.1	-10.466	no	no	yes
US3195				19-34y	YA	F	rib		-13.73			15.4	-10.004	yes	no	yes
US3207				19-34y	YA	F	rib		-16.46			14.2	-11.852	no	no	yes
US3231				19-34y	YA	M	rib		-14.97			15.6	-9.696	yes	no	yes
US3234				35-50y	MA	M	rib		-14.22			14.7	-11.082	yes	no	no
US3244A				3-6m	NaII	NA	rib		-17.7			11.3	-16.318	yes	no	no
US3243				40w	NaI	NA	rib		-12.91			14.1	-12.006	yes	yes	yes
US3254				10-12y	NaIV	NA	rib		-11.9			14.3	-11.698	yes	no	yes
US3259				19-34y	YA	F	rib	ULM2	-14	-19.6	-5.6	14.6	-11.236	yes	no	no
US3266				35-50y	MA	F	rib	ULM1	-14.15	-13.4	0.75	15.6	-9.696	no	no	yes
US3267				35-50y	MA	F	rib	LRM2	-14.15	-14.2	-0.05	14.1	-12.006	yes	no	yes
US3271				0-1m	NaII	NA	rib		-10.43			13.98	-12.1908	yes	yes	yes
US3274				35-50y	MA	M	rib	LRP4	-19.32	-19.1	0.22	16.2	-8.772	no	no	yes
US3277				35-50y	MA	M	rib	URP4	-15.14	-13.1	2.04	15.46	-9.9116	yes	no	yes
US3286				19-34y	YA	M	rib	ULM1	-15.66	-14.1	1.56	14.2	-11.852	no	no	yes
US3295				19-34y	YA	M	rib		-18.68			15.1	-10.466	yes	no	yes
US3309				2-3m	NaII	NA	rib		-14.1			13.6	-12.776	no	no	yes
US3729				19-34y	YA	F	rib	ULM2	-14.44	-13.17	1.27	15.35	-10.081	yes	no	yes
US3745				35-50y	MA	F	rib		-15.74			15.42	-9.9732	yes	no	yes
US3953				35-50y	MA	M	rib		-14.52			14.2	-11.852	yes	no	no
US3971				19-34y	YA	F	rib		-20.01			15.1	-10.466	no	no	yes
