# Supplementary material for: “Celts” up and down the Alps. Insights on mobility patterns in the pre‐Roman/Celtic population from Verona (NE Italy, 3rd–1st c. BCE): A multi‐isotopic approach
Source: Am J Biol Anthropol. 2022 Apr 26;178(3):513–29. doi: 10.1002/ajpa.24523 (PMC9544713; doi:10.1002/ajpa.24523)
Supplement: Supplementary file 4 — Table S2 Quality criteria for all analyzed collagen samples. [file AJPA-178-513-s002.xlsx]

## Sheet: TableS2
	Individual	samples	δ13Cbo ‰ (V-PDB)	δ13Cde ‰ (V-PDB)	δ15Nbo ‰ (AIR)	δ15Nde ‰ (AIR)	δ18Obo‰ (V-SMOW)	C%	N%	C/N
	US874	LRM2		-13		8.7		41.4	15.8	3.1
	US874	rib	-13.46		8.7		14.4	42.1	15.7	3.1
	US905	LLP4		-16.9		11.6		41.2	15.9	3
	US905	rib	-13.01		9.8		14.2	41.3	15.6	3.1
	US906	ULM3		-10.9		10.7		41.9	16	3
	US906	rib	-12.2		10		14.6	42.1	15.2	3.2
	US925	ULM2		-11.9		8.5		41.7	15.9	3.1
	US925	rib	-13.37		6.9		14.4	42.3	14.7	3.4
	US932	URM2		-12.1		9.7		41.8	15.9	3.1
	US932	rib	-14.19		7.9		15.3	41.1	16	3
	US2506	URM2		-11.3		9		41.4	15.9	3
	US2506	rib	-11.63		8.5		14.7	42.7	14.8	3.4
	US2528	URP4		-19.6		11.9		41.3	15.8	3.1
	US2528	rib	-12.71		9		15.1	42	15.9	3.1
	US2551	rib	-20.2		9.8		15.3	42	15.5	3.2
	US2559	ULP4		-12.3		9.2		41.8	16	3
	US2559	rib	-12.91		7.9		14.9	42.7	15.5	3.1
	US2603	URM3		-13.1		9.1		41.6	15.7	3.1
	US2603	rib	-13.18		8.3		13.6	42	15.2	3.2
	US2631	ULM3		-12.6		9.5		41.4	15.7	3.1
	US2631	rib	-14.38		9.1		14.8	42.5	15.3	3.2
	US2685	LRP4		-17.6		11.1		41.6	15.8	3.1
	US2685	rib	-14.19		8.2		16	42.6	15.1	3.3
	US2705	rib	-18		8.3		15.6	41.8	16.3	3
	US2713	ULM2		-15.3		8.6		41.5	15.7	3.1
	US2713	rib	-16.2		8.3		15.7	41.3	15.9	3
	US2731	LRP4		-13.2		9.9		41.5	15.7	3.1
	US2731	rib	-13.49		8.6		15.6	42.7	15.2	3.3
	US2807*	URM2		-20.1		9.4		41.6	15.9	3.1
	US2807*	LLP4		-19.9		9.4		41.8	15.9	3.1
	US2807*	fibula	-20.4		8.1			42.4	15.3	3.2
	US2807*	rib	-20.2		8.1		13.4	42.2	15.6	3.1
	US2859	rib	-17.43		8.6		14.8	40.7	16	3
	US2874	rib	-14.5		9.1		14.3	39.3	14.3	3.2
	US2889	URM1		-13.2		9.8		41.9	15.9	3.1
	US2889	rib	-14.48		8.8		15.1	42.5	15.7	3.2
	US2890	LRP4		-20.3		9.4		41.5	15.7	3.1
	US2890	rib	-17.43		9.7		13.5	41.9	15.5	3.2
	US2894	LLM2		-12.2		9		41.5	15.8	3.1
	US2894	rib	-19.87		10.2		14.8	40.3	14.8	3.2
	US2908	rib	-17.06		9		15.3	40.9	16.3	2.9
	US2927	rib	-11.6		10.9		14.9	41.6	15.3	3.2
	US2929	rib	-13.33		8.6		14.8	40.9	16.1	3
	US2933	rib	-18.41		9.5		14.9	41.7	15.6	3.1
	US2972	LLI2		-15.9		9.6		41.8	16.1	3
	US2972	rib	-16.65		8.9		14.5	41.2	14.8	3.3
	US2976	rib	-14.08		8.9		14.4	41.5	15.7	3.1
	US3120	ULM3		-15.6		9.6		41.6	15.8	3.1
	US3120	rib	-15.93		9.7		15.3	41.7	15.6	3.1
	US3159	rib	-17.58		9.6		15.1	42.1	15.6	3.2
	US3195	rib	-13.73		8.9		15.4	42.9	14.4	3.5
	US3207	rib	-16.46		8.7		14.2	42.1	15.2	3.2
	US3231	rib	-14.97		11.3		15.6	41.8	15.9	3.1
	US3234	rib	-14.22		7.8		14.7	41.8	16.1	3
	US3244A	rib	-17.7		11.6		11.3	42.2	15.2	3.2
	US3243	rib	-12.91		9.4		14.1	42.2	15.5	3.5
	US3254	rib	-11.9		7.1		14.3	41.8	15.2	3.2
	US3259	ULM2		-19.6		11.9		41.4	15.8	3
	US3259	rib	-14		8.7		14.6	41.5	16.5	2.9
	US3266	ULM1		-13.4		9.2		41.4	15.8	3.1
	US3266	rib	-14.15		8.6		15.6	41.8	15.5	3.1
	US3267	LRM2		-14.2		9		41.5	15.8	3.1
	US3267	rib	-14.15		7.8		14.1	41.9	15.5	3.1
	US3271	rib	-10.43		7.5		13.98	43.4	13.7	3.6
	US3274	LRP4		-19.1		9.4		41.7	15.9	3.1
	US3274	rib	-19.32		8.9		16.2	41.2	16.1	3
	US3277	URP4		-13.1		8.7		42	15.9	3.1
	US3277	rib	-15.14		7.9		15.46	41.2	16.1	3
	US3286	ULM1		-14.1		9.8		41.6	15.8	3.1
	US3286	rib	-15.66		8.7		14.2	39.6	14.6	3.2
	US3295	rib	-18.68		8.4		15.1	42.8	14.8	3.4
	US3309	rib	-14.1		11.2		13.6	42.6	15.4	3.2
	US3729	ULM2		-13.17		9		41.6	15.8	3.1
	US3729	rib	-14.44		7.7		15.35	41.5	16.1	3
	US3745	rib	-15.74		9.1		15.42	41.6	15.7	3.1
	US3953	rib	-14.52		9.2		14.2	37	13.1	3.3
	US3971	rib	-20.01		9.9		15.1	42.4	15	3.3
