# Supplementary material for: “Celts” up and down the Alps. Insights on mobility patterns in the pre‐Roman/Celtic population from Verona (NE Italy, 3rd–1st c. BCE): A multi‐isotopic approach
Source: Am J Biol Anthropol. 2022 Apr 26;178(3):513–29. doi: 10.1002/ajpa.24523 (PMC9544713; doi:10.1002/ajpa.24523)
Supplement: Supplementary file 5 — Table S3 δD ‰ and δ 18O of the water samples collected for this study. [file AJPA-178-513-s004.xlsx]

## Sheet: TableS3
	Sample Nr	Water sources	Site	Location	δD ‰ (V-SMOW)	δ18O ‰ (V-SMOW)
	1	Alpone stream (tributary of the river Adige)	Vestenanova (Valdalpone, Verona)	45°35'4''N;11°12'54''E	-54.37	-8.5
	2	Progno stream (tributary of the river Adige)	Giazza (Selva di Progno, Verona)	45°39'58''N;11°6'56''E	-74.56	-11.04
	3	Avesa stream (tributary of the river Adige)	Avesa (Verona)	45°27'44.3"N; 10°59'10.9"E	-51.82	-7.74
	4	Water of the cave "Tana delle sponde"	Velo Veronese (Verona)	45°36'34''N;11°7'11''E	-59.9	-9.17
	5	Spring water of "Madonna della Bassanella", Ponsara locality	Soave/Monteforte d'Alpone (Verona)	45°25'49.7''N;11°15'59.3''E	-55	-8.12
	6	Well water (depth of 108 m)	Gambellara (Vicenza)	45°25'37.4''N;11°20'42.1''E	-54.24	-8.31
	7	Fountain water ("Fontana del Ferro")	Verona	45°26'59.5"N; 11° 0'40.99"E	-52.24	-7.76
	8	Tap water ( municipal aqueduct)	Verona	45°26'29.1"N; 11°00'28.3"E	-69.55	-9.97
	9	Adige river	Verona (Chievo dam)	45°27'38.6"N; 10°56'41.0"E	-83.69	-11.88
	10	Adige river	Bolzano (Trentino Alto Adige)	46°29'06.4"N; 11°17'51.7"E	-87.76	-12.27
