# Supplementary material for: “Celts” up and down the Alps. Insights on mobility patterns in the pre‐Roman/Celtic population from Verona (NE Italy, 3rd–1st c. BCE): A multi‐isotopic approach
Source: Am J Biol Anthropol. 2022 Apr 26;178(3):513–29. doi: 10.1002/ajpa.24523 (PMC9544713; doi:10.1002/ajpa.24523)
Supplement: Supplementary file 6 — Table S4 Comparison of δ 13C from all bone and dentine samples. n: number of samples; min: minimum value; max: maximum value; SD: standard deviation [file AJPA-178-513-s003.xlsx]

## Sheet: TableS4
		Bone						Dentine
		n	min	max	Mean	Median	SD	n	min	max	Mean	Median	SD	p (Mann Whitney U test)
	δ13C	49	-20.4	-10.43	-15.3233	-14.48	2.57085	27	-20.3	-10.9	-14.9507	-13.4	3.05887	0.28
